# Supplementary material for: Implications of the Cultivation of Rosemary and Thyme (Lamiaceae) in Plant Communities for the Development of Antioxidant Therapies
Source: Int J Mol Sci. 2023 Jul 19;24(14):11670. doi: 10.3390/ijms241411670 (PMC10380601; doi:10.3390/ijms241411670)
Supplement: Supplementary file 1 [file ijms-24-11670-s001.zip]

Archive with 1 entries (1 files):
- ijms-2521010-supplementary.pdf
